# Supplementary material for: Evolution of the Corrosion Products around MnS Embedded in AISI 304 Stainless Steel in NaCl Solution
Source: Materials (Basel). 2024 Aug 15;17(16):4050. doi: 10.3390/ma17164050 (PMC11356085; doi:10.3390/ma17164050)
Supplement: Supplementary file 1 [file materials-17-04050-s001.zip]

Archive with 1 entries (1 files):
- materials-3126826-supplementary.pdf
